# Supplementary material for: Fast and Efficient Separation of Eleven Mycosporine-like Amino Acids by UHPLC-DAD and Their Quantification in Diverse Red Algae
Source: Mar Drugs. 2022 Jun 15;20(6):395. doi: 10.3390/md20060395 (PMC9227160; doi:10.3390/md20060395)
Supplement: Supplementary file 1 [file marinedrugs-20-00395-s001.zip]

Archive with 1 entries (1 files):
- marinedrugs-1744378-supplementary.pdf
